# Supplementary material for: Peculiarities of the Structure of Au-TiO2 and Au-WO3 Plasmonic Nanocomposites
Source: Materials (Basel). 2023 Oct 22;16(20):6809. doi: 10.3390/ma16206809 (PMC10608088; doi:10.3390/ma16206809)
Supplement: Supplementary file 1 [file materials-16-06809-s001.zip]

Archive with 1 entries (1 files):
- materials-2645646-supplementary.pdf
